# Supplementary material for: Detecting Melanocortin 1 Receptor Gene’s SNPs by CRISPR/enAsCas12a
Source: Genes (Basel). 2023 Feb 2;14(2):394. doi: 10.3390/genes14020394 (PMC9957350; doi:10.3390/genes14020394)
Supplement: Supplementary file 1 [file genes-14-00394-s001.zip]

Archive with 1 entries (1 files):
- genes-2160444-supplementary.pdf
